# Supplementary material for: Improving Vaccine Knowledge Among Adolescents: A Pre–Post School-Based Educational Intervention in Southern Italy
Source: Vaccines (Basel). 2026 Feb 4;14(2):153. doi: 10.3390/vaccines14020153 (PMC12944830; doi:10.3390/vaccines14020153)
Supplement: Supplementary file 1 [file vaccines-14-00153-s001.zip]

Archive with 1 entries (1 files):
- vaccines-4098579-supplementary.pdf
